# Supplementary material for: Dynamics in Quaternary Ionic Liquids with Non-Flexible Anions: Insights from Mechanical Spectroscopy
Source: Int J Mol Sci. 2023 Jul 3;24(13):11046. doi: 10.3390/ijms241311046 (PMC10342076; doi:10.3390/ijms241311046)
Supplement: Supplementary file 1 [file ijms-24-11046-s001.zip]

Archive with 1 entries (1 files):
- ijms-2470374-supplementary.pdf
